# Supplementary material for: Insights into PCSK9-LDLR Regulation and Trafficking via the Differential Functions of MHC-I Proteins HFE and HLA-C
Source: Cells. 2024 May 17;13(10):857. doi: 10.3390/cells13100857 (PMC11119474; doi:10.3390/cells13100857)
Supplement: Supplementary file 1 [file cells-13-00857-s001.zip]

Archive with 1 entries (1 files):
- cells-2940739-supplementary.pdf
